# Supplementary material for: Genome-Wide Identification, Characterization, and Expression Analysis of the U-Box Gene Family in Cucumber (Cucumis sativus)
Source: Plants (Basel). 2025 Jun 12;14(12):1801. doi: 10.3390/plants14121801 (PMC12196615; doi:10.3390/plants14121801)
Supplement: Supplementary file 1 [file plants-14-01801-s001.zip]

Archive with 2 entries (2 files):
- Supplement Table.pdf
- supplement-Figure.pdf
